# Supplementary material for: Hepatitis E virus seroprevalence and determinants in various study populations in the Netherlands
Source: PLoS One. 2018 Dec 17;13(12):e0208522. doi: 10.1371/journal.pone.0208522 (PMC6296558; doi:10.1371/journal.pone.0208522)
Supplement: S1 File — (XLS) [file pone.0208522.s002.xls]

## Sheet: Datadictionary
Datadictionary of 7,065 participants from different research populations, the Netherlands
Variable name	Description	Labels
HEV_IgG	HEV IgG seropositivity status	0=negative; 1=positive
HEV_IgM	HEV IgM seropositivity status	0=negative; 1=positive
rskgrp	Risk group	1=Blood donors; 2=Vegetarians; 3=Dutch; 4=South-Asian Surinamese; 5=African Surinamese; 6=Ghanaian; 7=Moroccan; 8=Turkish; 9=Men who have sex with men ; 10=Persons who use drugs
ageCt	Age in categories	1='<24 years'; 2='25-34 years; 3='35-44'; 4='45-54'; 5='55-64'; 6='>=65 years'
gender	Gender	1=men; 2=women
etn	Etnicity status	1=Dutch; 2=South-Asian Surinamese; 3=African Surinamese; 4=Ghanaian; 5=Moroccan; 6=Turkish
migsts	Migration status	0=first generation; 1=second generation
vegSts	Vegetarian status	1=vegetarian diet; 2=No vegetarian diet
beefT	Beef consumption	0=no; 1=yes
porkT	Pork consumption	0=no; 1=yes
minMeatT	Minced meat consumption	0=no; 1=yes
deliT	Deli consumption	0=no; 1=yes
sausgT	Sausage consumption	0=no; 1=yes
poultryT	Poultry consumption	0=no; 1=yes
lambT	Lamb consumption	0=no; 1=yes
shellT	Shell consumption	0=no; 1=yes
HIVsts	HIV status categories	0=negative; 1=positive
CD4absCt2	CD4 cell count (cells/ul)	1='<500', 2='>=500'
VLct	HIV viral load (copies/ml)	1='<=1,000', 2>'1,000'
sp6mCt	Number of sexual partners in the preceding six months	1=0-1, 2=2-9, 3>=10
InjDrgT	Injecting drug behaviour	1=never, 2=preceding six months, 3=ever but not in the preceding six months

## Sheet: CompleteDataset
rskgrp	HEV_IgG	HEV_IgM	ageCt	gender	etn	migsts	vegSts	beefT	porkT	minMeatT	deliT	sausgT	poultryT	lambT	shellT	HIVsts	CD4absCt2	VLct	sp6mCt	InjDrgT
1	0	0	1	1
1	0	0	1	1
1	0	0	1	1
1	0	0	1	1
1	0	0	1	1
1	0	0	1	1
1	0	0	1	1
1	0	0	1	1
1	0	0	1	1
1	0	0	1	1
1	0	0	1	1
1	0	0	1	1
1	0	0	1	1
1	0	0	1	1
1	0	0	1	1
1	0	0	1	1
1	0	0	1	1
1	0	0	1	1
1	0	0	1	1
1	0	0	1	1
1	0	0	1	1
1	0	0	1	1
1	0	0	1	1
1	0	0	1	1
1	0	0	1	1
1	0	0	1	1
1	0	0	1	1
1	0	0	1	1
1	0	0	1	1
1	0	0	1	1
1	0	0	1	1
1	0	0	1	1
1	0	0	1	1
1	0	0	1	1
1	0	0	1	1
1	0	0	1	1
1	0	0	1	1
1	0	0	1	1
1	0	0	1	1
1	0	0	1	1
1	0	0	1	1
1	0	0	1	1
1	0	0	1	1
1	0	0	1	1
1	0	0	1	1
1	0	0	1	1
1	0	0	1	1
1	0	0	1	1
1	0	0	1	1
1	0	0	1	1
1	0	0	1	1
1	0	0	1	1
1	0	0	1	1
1	0	0	1	1
1	0	0	1	1
1	0	0	1	1
1	0	0	1	1
1	0	0	1	1
1	0	0	1	1
1	0	0	1	1
1	0	0	1	1
1	0	0	1	1
1	0	0	1	1
1	0	0	1	1
1	0	0	1	1
1	0	0	1	1
1	0	0	1	1
1	0	0	1	1
1	0	0	1	1
1	0	0	1	1
1	0	0	1	1
1	0	0	1	1
1	0	0	1	1
1	0	0	1	1
1	0	0	1	1
1	0	0	1	1
1	0	0	1	1
1	0	0	1	1
1	0	0	1	1
1	0	0	1	1
1	0	0	1	1
1	0	0	1	1
1	0	0	1	1
1	0	0	1	1
1	0	0	1	1
1	0	0	1	1
1	0	0	1	1
1	0	0	1	1
1	0	0	1	1
1	0	0	1	1
1	0	0	1	1
1	0	0	1	1
1	0	0	1	1
1	0	0	1	1
1	0	0	1	1
1	0	0	1	1
1	0	0	1	1
1	0	0	1	1
1	0	0	1	1
1	0	0	1	1
1	0	0	1	1
1	0	0	1	1
1	0	0	1	1
1	0	0	1	1
1	0	0	1	1
1	0	0	1	1
1	0	0	1	1
1	0	0	1	1
1	0	0	1	1
1	0	0	1	1
1	0	0	1	1
1	0	0	1	1
1	0	0	1	1
1	0	0	1	1
1	0	0	1	1
1	0	0	1	1
1	0	0	1	1
1	0	0	1	2
1	0	0	1	2
1	0	0	1	2
1	0	0	1	2
1	0	0	1	2
1	0	0	1	2
1	0	0	1	2
1	0	0	1	2
1	0	0	1	2
1	0	0	1	2
1	0	0	1	2
1	0	0	1	2
1	0	0	1	2
1	0	0	1	2
1	0	0	1	2
1	0	0	1	2
1	0	0	1	2
1	0	0	1	2
1	0	0	1	2
1	0	0	1	2
1	0	0	1	2
1	0	0	1	2
1	0	0	1	2
1	0	0	1	2
1	0	0	1	2
1	0	0	1	2
1	0	0	1	2
1	0	0	1	2
1	0	0	1	2
1	0	0	1	2
1	0	0	1	2
1	0	0	1	2
1	0	0	1	2
1	0	0	1	2
1	0	0	1	2
1	0	0	1	2
1	0	0	1	2
1	0	0	1	2
1	0	0	1	2
1	0	0	1	2
1	0	0	1	2
1	0	0	1	2
1	0	0	1	2
1	0	0	1	2
1	0	0	1	2
1	0	0	1	2
1	0	0	1	2
1	0	0	1	2
1	0	0	1	2
1	0	0	1	2
1	0	0	1	2
1	0	0	1	2
1	0	0	1	2
1	0	0	1	2
1	0	0	1	2
1	0	0	1	2
1	0	0	1	2
1	0	0	1	2
1	0	0	1	2
1	0	0	1	2
1	0	0	1	2
1	0	0	1	2
1	0	0	1	2
1	0	0	1	2
1	0	0	1	2
1	0	0	1	2
1	0	0	1	2
1	0	0	1	2
1	0	0	1	2
1	0	0	1	2
1	0	0	1	2
1	0	0	1	2
1	0	0	1	2
1	0	0	1	2
1	0	0	1	2
1	0	0	1	2
1	0	0	1	2
1	0	0	1	2
1	0	0	1	2
1	0	0	1	2
1	0	0	1	2
1	0	0	1	2
1	0	0	1	2
1	0	0	1	2
1	0	0	1	2
1	0	0	1	2
1	0	0	1	2
1	0	0	1	2
1	0	0	1	2
1	0	0	1	2
1	0	0	1	2
1	0	0	1	2
1	0	0	1	2
1	0	0	1	2
1	0	0	1	2
1	0	0	1	2
1	0	0	1	2
1	0	0	1	2
1	0	0	1	2
1	0	0	1	2
1	0	0	1	2
1	0	0	1	2
1	0	0	1	2
1	0	0	1	2
1	0	0	1	2
1	0	0	1	2
1	0	0	1	2
1	0	0	1	2
1	0	0	1	2
1	0	0	1	2
1	0	0	1	2
1	0	0	1	2
1	0	0	1	2
1	0	0	1	2
1	0	0	1	2
1	0	0	1	2
1	0	0	1	2
1	0	0	1	2
1	0	0	1	2
1	0	0	1	2
1	0	0	1	2
1	0	0	1	2
1	0	0	1	2
1	0	0	1	2
1	0	0	1	2
1	0	0	1	2
1	0	0	1	2
1	0	0	1	2
1	0	0	1	2
1	0	0	1	2
1	0	0	1	2
1	0	0	1	2
1	0	0	1	2
1	0	0	1	2
1	0	0	1	2
1	0	0	1	2
1	0	0	1	2
1	0	0	1	2
1	0	0	1	2
1	0	0	1	2
1	0	0	1	2
1	0	0	1	2
1	0	0	1	2
1	0	0	1	2
1	0	0	1	2
1	0	0	1	2
1	0	0	1	2
1	0	0	1	2
1	0	0	1	2
1	0	0	1	2
1	0	0	1	2
1	0	0	1	2
1	0	0	1	2
1	0	0	1	2
1	0	0	1	2
1	0	0	1	2
1	0	0	1	2
1	0	0	1	2
1	0	0	1	2
1	0	0	1	2
1	0	0	1	2
1	0	0	1	2
1	0	0	1	2
1	0	0	1	2
1	0	0	1	2
1	0	0	1	2
1	0	0	1	2
1	0	0	1	2
1	0	0	1	2
1	0	0	1	2
1	0	0	1	2
1	0	0	1	2
1	0	0	1	2
1	0	0	1	2
1	0	0	1	2
1	0	0	1	2
1	0	0	1	2
1	0	0	1	2
1	0	0	1	2
1	0	0	1	2
1	0	0	1	2
1	0	0	1	2
1	0	0	1	2
1	0	0	1	2
1	0	0	1	2
1	0	0	1	2
1	0	0	1	2
1	0	0	1	2
1	0	0	1	2
1	0	0	1	2
1	0	0	1	2
1	0	0	1	2
1	0	0	1	2
1	0	0	1	2
1	0	0	1	2
1	0	0	1	2
1	0	0	1	2
1	0	0	1	2
1	0	0	1	2
1	0	0	1	2
1	0	0	1	2
1	0	0	1	2
1	0	0	1	2
1	0	0	1	2
1	0	0	1	2
1	0	0	1	2
1	0	0	1	2
1	0	0	1	2
1	1	0	1	1
1	1	1	1	1
1	1	0	1	1
1	1	0	1	1
1	1	0	1	1
1	1	1	1	1
1	1	1	1	1
1	1	0	1	1
1	1	0	1	1
1	1	0	1	1
1	1	0	1	1
1	1	0	1	1
1	1	0	1	1
1	1	0	1	1
1	1	0	1	1
1	1	0	1	1
1	1	0	1	1
1	1	0	1	1
1	1	0	1	1
1	1	1	1	2
1	1	0	1	2
1	1	1	1	2
1	1	0	1	2
1	1	0	1	2
1	1	1	1	2
1	1	1	1	2
1	1	0	1	2
1	1	1	1	2
1	1	1	1	2
1	1	1	1	2
1	1	1	1	2
1	1	1	1	2
1	1	0	1	2
1	1	1	1	2
1	1	0	1	2
1	1	0	1	2
1	1	0	1	2
1	1	1	1	2
1	1	1	1	2
1	1	1	1	2
1	1	1	1	2
1	1	0	1	2
1	1	0	1	2
1	1	0	1	2
1	0	0	2	1
1	0	0	2	1
1	0	0	2	1
1	0	0	2	1
1	0	0	2	1
1	0	0	2	1
1	0	0	2	1
1	0	0	2	1
1	0	0	2	1
1	0	0	2	1
1	0	0	2	1
1	0	0	2	1
1	0	0	2	1
1	0	0	2	1
1	0	0	2	1
1	0	0	2	1
1	0	0	2	1
1	0	0	2	1
1	0	0	2	1
1	0	0	2	1
1	0	0	2	1
1	0	0	2	1
1	0	0	2	1
1	0	0	2	1
1	0	0	2	1
1	0	0	2	1
1	0	0	2	1
1	0	0	2	1
1	0	0	2	1
1	0	0	2	1
1	0	0	2	1
1	0	0	2	1
1	0	0	2	1
1	0	0	2	1
1	0	0	2	1
1	0	0	2	1
1	0	0	2	1
1	0	0	2	1
1	0	0	2	1
1	0	0	2	1
1	0	0	2	1
1	0	0	2	1
1	0	0	2	1
1	0	0	2	1
1	0	0	2	1
1	0	0	2	1
1	0	0	2	1
1	0	0	2	1
1	0	0	2	1
1	0	0	2	1
1	0	0	2	1
1	0	0	2	1
1	0	0	2	1
1	0	0	2	1
1	0	0	2	1
1	0	0	2	1
1	0	0	2	1
1	0	0	2	1
1	0	0	2	1
1	0	0	2	1
1	0	0	2	1
1	0	0	2	1
1	0	0	2	1
1	0	0	2	1
1	0	0	2	1
1	0	0	2	1
1	0	0	2	1
1	0	0	2	1
1	0	0	2	1
1	0	0	2	1
1	0	0	2	1
1	0	0	2	1
1	0	0	2	1
1	0	0	2	1
1	0	0	2	1
1	0	0	2	1
1	0	0	2	1
1	0	0	2	1
1	0	0	2	1
1	0	0	2	1
1	0	0	2	1
1	0	0	2	1
1	0	0	2	1
1	0	0	2	1
1	0	0	2	1
1	0	0	2	1
1	0	0	2	1
1	0	0	2	1
1	0	0	2	1
1	0	0	2	1
1	0	0	2	1
1	0	0	2	1
1	0	0	2	1
1	0	0	2	1
1	0	0	2	1
1	0	0	2	1
1	0	0	2	1
1	0	0	2	1
1	0	0	2	1
1	0	0	2	1
1	0	0	2	1
1	0	0	2	1
1	0	0	2	1
1	0	0	2	1
1	0	0	2	1
1	0	0	2	1
1	0	0	2	1
1	0	0	2	1
1	0	0	2	1
1	0	0	2	1
1	0	0	2	1
1	0	0	2	1
1	0	0	2	1
1	0	0	2	1
1	0	0	2	1
1	0	0	2	1
1	0	0	2	1
1	0	0	2	1
1	0	0	2	1
1	0	0	2	1
1	0	0	2	1
1	0	0	2	1
1	0	0	2	1
1	0	0	2	1
1	0	0	2	1
1	0	0	2	1
1	0	0	2	1
1	0	0	2	1
1	0	0	2	1
1	0	0	2	1
1	0	0	2	1
1	0	0	2	1
1	0	0	2	1
1	0	0	2	1
1	0	0	2	1
1	0	0	2	1
1	0	0	2	1
1	0	0	2	1
1	0	0	2	1
1	0	0	2	1
1	0	0	2	1
1	0	0	2	1
1	0	0	2	1
1	0	0	2	1
1	0	0	2	1
1	0	0	2	1
1	0	0	2	1
1	0	0	2	1
1	0	0	2	1
1	0	0	2	1
1	0	0	2	1
1	0	0	2	1
1	0	0	2	1
1	0	0	2	1
1	0	0	2	1
1	0	0	2	1
1	0	0	2	1
1	0	0	2	1
1	0	0	2	1
1	0	0	2	1
1	0	0	2	1
1	0	0	2	1
1	0	0	2	1
1	0	0	2	1
1	0	0	2	1
1	0	0	2	1
1	0	0	2	1
1	0	0	2	1
1	0	0	2	1
1	0	0	2	1
1	0	0	2	1
1	0	0	2	1
1	0	0	2	1
1	0	0	2	1
1	0	0	2	1
1	0	0	2	1
1	0	0	2	1
1	0	0	2	1
1	0	0	2	1
1	0	0	2	1
1	0	0	2	1
1	0	0	2	1
1	0	0	2	1
1	0	0	2	1
1	0	0	2	1
1	0	0	2	1
1	0	0	2	1
1	0	0	2	1
1	0	0	2	1
1	0	0	2	1
1	0	0	2	1
1	0	0	2	1
1	0	0	2	1
1	0	0	2	1
1	0	0	2	1
1	0	0	2	1
1	0	0	2	1
1	0	0	2	1
1	0	0	2	1
1	0	0	2	1
1	0	0	2	1
1	0	0	2	1
1	0	0	2	1
1	0	0	2	1
1	0	0	2	1
1	0	0	2	1
1	0	0	2	1
1	0	0	2	1
1	0	0	2	1
1	0	0	2	1
1	0	0	2	1
1	0	0	2	1
1	0	0	2	1
1	0	0	2	1
1	0	0	2	1
1	0	0	2	2
1	0	0	2	2
1	0	0	2	2
1	0	0	2	2
1	0	0	2	2
1	0	0	2	2
1	0	0	2	2
1	0	0	2	2
1	0	0	2	2
1	0	0	2	2
1	0	0	2	2
1	0	0	2	2
1	0	0	2	2
1	0	0	2	2
1	0	0	2	2
1	0	0	2	2
1	0	0	2	2
1	0	0	2	2
1	0	0	2	2
1	0	0	2	2
1	0	0	2	2
1	0	0	2	2
1	0	0	2	2
1	0	0	2	2
1	0	0	2	2
1	0	0	2	2
1	0	0	2	2
1	0	0	2	2
1	0	0	2	2
1	0	0	2	2
1	0	0	2	2
1	0	0	2	2
1	0	0	2	2
1	0	0	2	2
1	0	0	2	2
1	0	0	2	2
1	0	0	2	2
1	0	0	2	2
1	0	0	2	2
1	0	0	2	2
1	0	0	2	2
1	0	0	2	2
1	0	0	2	2
1	0	0	2	2
1	0	0	2	2
1	0	0	2	2
1	0	0	2	2
1	0	0	2	2
1	0	0	2	2
1	0	0	2	2
1	0	0	2	2
1	0	0	2	2
1	0	0	2	2
1	0	0	2	2
1	0	0	2	2
1	0	0	2	2
1	0	0	2	2
1	0	0	2	2
1	0	0	2	2
1	0	0	2	2
1	0	0	2	2
1	0	0	2	2
1	0	0	2	2
1	0	0	2	2
1	0	0	2	2
1	0	0	2	2
1	0	0	2	2
1	0	0	2	2
1	0	0	2	2
1	0	0	2	2
1	0	0	2	2
1	0	0	2	2
1	0	0	2	2
1	0	0	2	2
1	0	0	2	2
1	0	0	2	2
1	0	0	2	2
1	0	0	2	2
1	0	0	2	2
1	0	0	2	2
1	0	0	2	2
1	0	0	2	2
1	0	0	2	2
1	0	0	2	2
1	0	0	2	2
1	0	0	2	2
1	0	0	2	2
1	0	0	2	2
1	0	0	2	2
1	0	0	2	2
1	0	0	2	2
1	0	0	2	2
1	0	0	2	2
1	0	0	2	2
1	0	0	2	2
1	0	0	2	2
1	0	0	2	2
1	0	0	2	2
1	0	0	2	2
1	0	0	2	2
1	0	0	2	2
1	0	0	2	2
1	0	0	2	2
1	0	0	2	2
1	0	0	2	2
1	0	0	2	2
1	0	0	2	2
1	0	0	2	2
1	0	0	2	2
1	0	0	2	2
1	0	0	2	2
1	0	0	2	2
1	0	0	2	2
1	0	0	2	2
1	0	0	2	2
1	0	0	2	2
1	0	0	2	2
1	0	0	2	2
1	0	0	2	2
1	0	0	2	2
1	0	0	2	2
1	0	0	2	2
1	0	0	2	2
1	0	0	2	2
1	0	0	2	2
1	0	0	2	2
1	0	0	2	2
1	0	0	2	2
1	0	0	2	2
1	0	0	2	2
1	0	0	2	2
1	0	0	2	2
1	0	0	2	2
1	0	0	2	2
1	0	0	2	2
1	0	0	2	2
1	0	0	2	2
1	0	0	2	2
1	0	0	2	2
1	0	0	2	2
1	0	0	2	2
1	0	0	2	2
1	0	0	2	2
1	0	0	2	2
1	0	0	2	2
1	0	0	2	2
1	0	0	2	2
1	0	0	2	2
1	0	0	2	2
1	0	0	2	2
1	0	0	2	2
1	0	0	2	2
1	0	0	2	2
1	0	0	2	2
1	0	0	2	2
1	0	0	2	2
1	0	0	2	2
1	0	0	2	2
1	0	0	2	2
1	0	0	2	2
1	0	0	2	2
1	0	0	2	2
1	0	0	2	2
1	0	0	2	2
1	0	0	2	2
1	0	0	2	2
1	0	0	2	2
1	0	0	2	2
1	0	0	2	2
1	0	0	2	2
1	0	0	2	2
1	0	0	2	2
1	0	0	2	2
1	0	0	2	2
1	0	0	2	2
1	0	0	2	2
1	0	0	2	2
1	0	0	2	2
1	0	0	2	2
1	0	0	2	2
1	0	0	2	2
1	0	0	2	2
1	0	0	2	2
1	0	0	2	2
1	0	0	2	2
1	0	0	2	2
1	0	0	2	2
1	0	0	2	2
1	0	0	2	2
1	0	0	2	2
1	0	0	2	2
1	0	0	2	2
1	0	0	2	2
1	0	0	2	2
1	0	0	2	2
1	0	0	2	2
1	0	0	2	2
1	0	0	2	2
1	0	0	2	2
1	0	0	2	2
1	0	0	2	2
1	0	0	2	2
1	0	0	2	2
1	0	0	2	2
1	0	0	2	2
1	0	0	2	2
1	0	0	2	2
1	0	0	2	2
1	0	0	2	2
1	0	0	2	2
1	0	0	2	2
1	0	0	2	2
1	0	0	2	2
1	0	0	2	2
1	0	0	2	2
1	0	0	2	2
1	0	0	2	2
1	0	0	2	2
1	0	0	2	2
1	0	0	2	2
1	0	0	2	2
1	0	0	2	2
1	0	0	2	2
1	0	0	2	2
1	0	0	2	2
1	0	0	2	2
1	0	0	2	2
1	0	0	2	2
1	0	0	2	2
1	0	0	2	2
1	0	0	2	2
1	0	0	2	2
1	0	0	2	2
1	0	0	2	2
1	0	0	2	2
1	0	0	2	2
1	0	0	2	2
1	0	0	2	2
1	0	0	2	2
1	0	0	2	2
1	0	0	2	2
1	0	0	2	2
1	0	0	2	2
1	0	0	2	2
1	0	0	2	2
1	0	0	2	2
1	0	0	2	2
1	0	0	2	2
1	0	0	2	2
1	0	0	2	2
1	0	0	2	2
1	0	0	2	2
1	0	0	2	2
1	0	0	2	2
1	0	0	2	2
1	0	0	2	2
1	0	0	2	2
1	0	0	2	2
1	0	0	2	2
1	0	0	2	2
1	0	0	2	2
1	0	0	2	2
1	1	0	2	1
1	1	0	2	1
1	1	0	2	1
1	1	0	2	1
1	1	0	2	1
1	1	0	2	1
1	1	1	2	1
1	1	0	2	1
1	1	0	2	1
1	1	0	2	1
1	1	0	2	1
1	1	0	2	1
1	1	0	2	1
1	1	1	2	1
1	1	0	2	1
1	1	1	2	1
1	1	1	2	1
1	1	0	2	1
1	1	1	2	1
1	1	1	2	1
1	1	0	2	1
1	1	0	2	1
1	1	0	2	1
1	1	0	2	1
1	1	1	2	1
1	1	1	2	1
1	1	1	2	1
1	1	1	2	1
1	1	1	2	1
1	1	0	2	1
1	1	0	2	2
1	1	0	2	2
1	1	0	2	2
1	1	0	2	2
1	1	1	2	2
1	1	1	2	2
1	1	0	2	2
1	1	0	2	2
1	1	1	2	2
1	1	0	2	2
1	1	1	2	2
1	1	0	2	2
1	1	1	2	2
1	1	1	2	2
1	1	1	2	2
1	1	1	2	2
1	1	0	2	2
1	1	1	2	2
1	1	0	2	2
1	1	0	2	2
1	1	0	2	2
1	1	0	2	2
1	1	1	2	2
1	1	0	2	2
1	1	1	2	2
1	1	0	2	2
1	1	0	2	2
1	1	1	2	2
1	1	0	2	2
1	1	1	2	2
1	0	0	3	1
1	0	0	3	1
1	0	0	3	1
1	0	0	3	1
1	0	0	3	1
1	0	0	3	1
1	0	0	3	1
1	0	0	3	1
1	0	0	3	1
1	0	0	3	1
1	0	0	3	1
1	0	0	3	1
1	0	0	3	1
1	0	0	3	1
1	0	0	3	1
1	0	0	3	1
1	0	0	3	1
1	0	0	3	1
1	0	0	3	1
1	0	0	3	1
1	0	0	3	1
1	0	0	3	1
1	0	0	3	1
1	0	0	3	1
1	0	0	3	1
1	0	0	3	1
1	0	0	3	1
1	0	0	3	1
1	0	0	3	1
1	0	0	3	1
1	0	0	3	1
1	0	0	3	1
1	0	0	3	1
1	0	0	3	1
1	0	0	3	1
1	0	0	3	1
1	0	0	3	1
1	0	0	3	1
1	0	0	3	1
1	0	0	3	1
1	0	0	3	1
1	0	0	3	1
1	0	0	3	1
1	0	0	3	1
1	0	0	3	1
1	0	0	3	1
1	0	0	3	1
1	0	0	3	1
1	0	0	3	1
1	0	0	3	1
1	0	0	3	1
1	0	0	3	1
1	0	0	3	1
1	0	0	3	1
1	0	0	3	1
1	0	0	3	1
1	0	0	3	1
1	0	0	3	1
1	0	0	3	1
1	0	0	3	1
1	0	0	3	1
1	0	0	3	1
1	0	0	3	1
1	0	0	3	1
1	0	0	3	1
1	0	0	3	1
1	0	0	3	1
1	0	0	3	1
1	0	0	3	1
1	0	0	3	1
1	0	0	3	1
1	0	0	3	1
1	0	0	3	1
1	0	0	3	1
1	0	0	3	1
1	0	0	3	1
1	0	0	3	1
1	0	0	3	1
1	0	0	3	1
1	0	0	3	1
1	0	0	3	1
1	0	0	3	1
1	0	0	3	1
1	0	0	3	1
1	0	0	3	1
1	0	0	3	1
1	0	0	3	1
1	0	0	3	1
1	0	0	3	1
1	0	0	3	1
1	0	0	3	1
1	0	0	3	1
1	0	0	3	1
1	0	0	3	1
1	0	0	3	1
1	0	0	3	1
1	0	0	3	1
1	0	0	3	1
1	0	0	3	1
1	0	0	3	1
1	0	0	3	1
1	0	0	3	1
1	0	0	3	1
1	0	0	3	1
1	0	0	3	1
1	0	0	3	1
1	0	0	3	1
1	0	0	3	1
1	0	0	3	1
1	0	0	3	1
1	0	0	3	1
1	0	0	3	1
1	0	0	3	1
1	0	0	3	1
1	0	0	3	1
1	0	0	3	1
1	0	0	3	1
1	0	0	3	1
1	0	0	3	1
1	0	0	3	1
1	0	0	3	1
1	0	0	3	1
1	0	0	3	1
1	0	0	3	1
1	0	0	3	1
1	0	0	3	1
1	0	0	3	1
1	0	0	3	1
1	0	0	3	1
1	0	0	3	1
1	0	0	3	1
1	0	0	3	1
1	0	0	3	1
1	0	0	3	1
1	0	0	3	1
1	0	0	3	1
1	0	0	3	1
1	0	0	3	1
1	0	0	3	1
1	0	0	3	1
1	0	0	3	1
1	0	0	3	1
1	0	0	3	1
1	0	0	3	1
1	0	0	3	1
1	0	0	3	1
1	0	0	3	1
1	0	0	3	1
1	0	0	3	1
1	0	0	3	1
1	0	0	3	1
1	0	0	3	1
1	0	0	3	1
1	0	0	3	1
1	0	0	3	1
1	0	0	3	1
1	0	0	3	1
1	0	0	3	1
1	0	0	3	1
1	0	0	3	1
1	0	0	3	1
1	0	0	3	1
1	0	0	3	1
1	0	0	3	1
1	0	0	3	1
1	0	0	3	1
1	0	0	3	1
1	0	0	3	1
1	0	0	3	1
1	0	0	3	1
1	0	0	3	1
1	0	0	3	1
1	0	0	3	1
1	0	0	3	1
1	0	0	3	1
1	0	0	3	1
1	0	0	3	1
1	0	0	3	1
1	0	0	3	1
1	0	0	3	1
1	0	0	3	1
1	0	0	3	1
1	0	0	3	1
1	0	0	3	1
1	0	0	3	1
1	0	0	3	1
1	0	0	3	1
1	0	0	3	1
1	0	0	3	1
1	0	0	3	1
1	0	0	3	1
1	0	0	3	1
1	0	0	3	1
1	0	0	3	1
1	0	0	3	1
1	0	0	3	1
1	0	0	3	1
1	0	0	3	1
1	0	0	3	1
1	0	0	3	1
1	0	0	3	1
1	0	0	3	1
1	0	0	3	1
1	0	0	3	1
1	0	0	3	1
1	0	0	3	1
1	0	0	3	1
1	0	0	3	1
1	0	0	3	1
1	0	0	3	1
1	0	0	3	1
1	0	0	3	1
1	0	0	3	1
1	0	0	3	1
1	0	0	3	1
1	0	0	3	1
1	0	0	3	1
1	0	0	3	1
1	0	0	3	1
1	0	0	3	1
1	0	0	3	1
1	0	0	3	1
1	0	0	3	1
1	0	0	3	1
1	0	0	3	1
1	0	0	3	1
1	0	0	3	1
1	0	0	3	1
1	0	0	3	1
1	0	0	3	1
1	0	0	3	1
1	0	0	3	1
1	0	0	3	1
1	0	0	3	1
1	0	0	3	1
1	0	0	3	1
1	0	0	3	1
1	0	0	3	1
1	0	0	3	1
1	0	0	3	1
1	0	0	3	1
1	0	0	3	1
1	0	0	3	1
1	0	0	3	1
1	0	0	3	1
1	0	0	3	1
1	0	0	3	1
1	0	0	3	1
1	0	0	3	1
1	0	0	3	1
1	0	0	3	1
1	0	0	3	1
1	0	0	3	1
1	0	0	3	1
1	0	0	3	1
1	0	0	3	1
1	0	0	3	1
1	0	0	3	1
1	0	0	3	1
1	0	0	3	1
1	0	0	3	1
1	0	0	3	1
1	0	0	3	1
1	0	0	3	1
1	0	0	3	1
1	0	0	3	1
1	0	0	3	1
1	0	0	3	1
1	0	0	3	1
1	0	0	3	1
1	0	0	3	1
1	0	0	3	1
1	0	0	3	1
1	0	0	3	1
1	0	0	3	1
1	0	0	3	1
1	0	0	3	1
1	0	0	3	1
1	0	0	3	1
1	0	0	3	1
1	0	0	3	1
1	0	0	3	1
1	0	0	3	1
1	0	0	3	1
1	0	0	3	1
1	0	0	3	1
1	0	0	3	1
1	0	0	3	1
1	0	0	3	1
1	0	0	3	1
1	0	0	3	1
1	0	0	3	1
1	0	0	3	1
1	0	0	3	1
1	0	0	3	1
1	0	0	3	1
1	0	0	3	1
1	0	0	3	1
1	0	0	3	1
1	0	0	3	1
1	0	0	3	1
1	0	0	3	1
1	0	0	3	1
1	0	0	3	1
1	0	0	3	1
1	0	0	3	1
1	0	0	3	1
1	0	0	3	1
1	0	0	3	1
1	0	0	3	1
1	0	0	3	1
1	0	0	3	1
1	0	0	3	1
1	0	0	3	1
1	0	0	3	1
1	0	0	3	1
1	0	0	3	1
1	0	0	3	1
1	0	0	3	1
1	0	0	3	1
1	0	0	3	1
1	0	0	3	1
1	0	0	3	1
1	0	0	3	1
1	0	0	3	1
1	0	0	3	1
1	0	0	3	1
1	0	0	3	1
1	0	0	3	1
1	0	0	3	1
1	0	0	3	1
1	0	0	3	1
1	0	0	3	1
1	0	0	3	1
1	0	0	3	1
1	0	0	3	1
1	0	0	3	1
1	0	0	3	1
1	0	0	3	1
1	0	0	3	1
1	0	0	3	1
1	0	0	3	1
1	0	0	3	1
1	0	0	3	1
1	0	0	3	1
1	0	0	3	1
1	0	0	3	1
1	0	0	3	1
1	0	0	3	1
1	0	0	3	1
1	0	0	3	1
1	0	0	3	1
1	0	0	3	1
1	0	0	3	1
1	0	0	3	1
1	0	0	3	1
1	0	0	3	1
1	0	0	3	1
1	0	0	3	1
1	0	0	3	1
1	0	0	3	1
1	0	0	3	1
1	0	0	3	1
1	0	0	3	1
1	0	0	3	1
1	0	0	3	1
1	0	0	3	1
1	0	0	3	1
1	0	0	3	1
1	0	0	3	1
1	0	0	3	1
1	0	0	3	1
1	0	0	3	1
1	0	0	3	1
1	0	0	3	1
1	0	0	3	1
1	0	0	3	1
1	0	0	3	1
1	0	0	3	1
1	0	0	3	1
1	0	0	3	1
1	0	0	3	1
1	0	0	3	1
1	0	0	3	1
1	0	0	3	1
1	0	0	3	1
1	0	0	3	1
1	0	0	3	1
1	0	0	3	1
1	0	0	3	1
1	0	0	3	1
1	0	0	3	1
1	0	0	3	1
1	0	0	3	1
1	0	0	3	2
1	0	0	3	2
1	0	0	3	2
1	0	0	3	2
1	0	0	3	2
1	0	0	3	2
1	0	0	3	2
1	0	0	3	2
1	0	0	3	2
1	0	0	3	2
1	0	0	3	2
1	0	0	3	2
1	0	0	3	2
1	0	0	3	2
1	0	0	3	2
1	0	0	3	2
1	0	0	3	2
1	0	0	3	2
1	0	0	3	2
1	0	0	3	2
1	0	0	3	2
1	0	0	3	2
1	0	0	3	2
1	0	0	3	2
1	0	0	3	2
1	0	0	3	2
1	0	0	3	2
1	0	0	3	2
1	0	0	3	2
1	0	0	3	2
1	0	0	3	2
1	0	0	3	2
1	0	0	3	2
1	0	0	3	2
1	0	0	3	2
1	0	0	3	2
1	0	0	3	2
1	0	0	3	2
1	0	0	3	2
1	0	0	3	2
1	0	0	3	2
1	0	0	3	2
1	0	0	3	2
1	0	0	3	2
1	0	0	3	2
1	0	0	3	2
1	0	0	3	2
1	0	0	3	2
1	0	0	3	2
1	0	0	3	2
1	0	0	3	2
1	0	0	3	2
1	0	0	3	2
1	0	0	3	2
1	0	0	3	2
1	0	0	3	2
1	0	0	3	2
1	0	0	3	2
1	0	0	3	2
1	0	0	3	2
1	0	0	3	2
1	0	0	3	2
1	0	0	3	2
1	0	0	3	2
1	0	0	3	2
1	0	0	3	2
1	0	0	3	2
1	0	0	3	2
1	0	0	3	2
1	0	0	3	2
1	0	0	3	2
1	0	0	3	2
1	0	0	3	2
1	0	0	3	2
1	0	0	3	2
1	0	0	3	2
1	0	0	3	2
1	0	0	3	2
1	0	0	3	2
1	0	0	3	2
1	0	0	3	2
1	0	0	3	2
1	0	0	3	2
1	0	0	3	2
1	0	0	3	2
1	0	0	3	2
1	0	0	3	2
1	0	0	3	2
1	0	0	3	2
1	0	0	3	2
1	0	0	3	2
1	0	0	3	2
1	0	0	3	2
1	0	0	3	2
1	0	0	3	2
1	0	0	3	2
1	0	0	3	2
1	0	0	3	2
1	0	0	3	2
1	0	0	3	2
1	0	0	3	2
1	0	0	3	2
1	0	0	3	2
1	0	0	3	2
1	0	0	3	2
1	0	0	3	2
1	0	0	3	2
1	0	0	3	2
1	0	0	3	2
1	0	0	3	2
1	0	0	3	2
1	0	0	3	2
1	0	0	3	2
1	0	0	3	2
1	0	0	3	2
1	0	0	3	2
1	0	0	3	2
1	0	0	3	2
1	0	0	3	2
1	0	0	3	2
1	0	0	3	2
1	0	0	3	2
1	0	0	3	2
1	0	0	3	2
1	0	0	3	2
1	0	0	3	2
1	0	0	3	2
1	0	0	3	2
1	0	0	3	2
1	0	0	3	2
1	0	0	3	2
1	0	0	3	2
1	0	0	3	2
1	0	0	3	2
1	0	0	3	2
1	0	0	3	2
1	0	0	3	2
1	0	0	3	2
1	0	0	3	2
1	0	0	3	2
1	0	0	3	2
1	0	0	3	2
1	0	0	3	2
1	0	0	3	2
1	0	0	3	2
1	0	0	3	2
1	0	0	3	2
1	0	0	3	2
1	0	0	3	2
1	0	0	3	2
1	0	0	3	2
1	0	0	3	2
1	0	0	3	2
1	0	0	3	2
1	0	0	3	2
1	0	0	3	2
1	0	0	3	2
1	0	0	3	2
1	0	0	3	2
1	0	0	3	2
1	0	0	3	2
1	0	0	3	2
1	0	0	3	2
1	0	0	3	2
1	0	0	3	2
1	0	0	3	2
1	0	0	3	2
1	0	0	3	2
1	0	0	3	2
1	0	0	3	2
1	0	0	3	2
1	0	0	3	2
1	0	0	3	2
1	0	0	3	2
1	0	0	3	2
1	0	0	3	2
1	0	0	3	2
1	0	0	3	2
1	0	0	3	2
1	0	0	3	2
1	0	0	3	2
1	0	0	3	2
1	0	0	3	2
1	0	0	3	2
1	0	0	3	2
1	0	0	3	2
1	0	0	3	2
1	0	0	3	2
1	0	0	3	2
1	0	0	3	2
1	0	0	3	2
1	0	0	3	2
1	0	0	3	2
1	0	0	3	2
1	0	0	3	2
1	0	0	3	2
1	0	0	3	2
1	0	0	3	2
1	0	0	3	2
1	0	0	3	2
1	0	0	3	2
1	0	0	3	2
1	0	0	3	2
1	0	0	3	2
1	0	0	3	2
1	0	0	3	2
1	0	0	3	2
1	0	0	3	2
1	0	0	3	2
1	0	0	3	2
1	0	0	3	2
1	0	0	3	2
1	0	0	3	2
1	0	0	3	2
1	0	0	3	2
1	0	0	3	2
1	0	0	3	2
1	0	0	3	2
1	0	0	3	2
1	0	0	3	2
1	0	0	3	2
1	0	0	3	2
1	0	0	3	2
1	0	0	3	2
1	0	0	3	2
1	0	0	3	2
1	0	0	3	2
1	0	0	3	2
1	0	0	3	2
1	0	0	3	2
1	0	0	3	2
1	0	0	3	2
1	0	0	3	2
1	0	0	3	2
1	0	0	3	2
1	0	0	3	2
1	0	0	3	2
1	0	0	3	2
1	0	0	3	2
1	0	0	3	2
1	0	0	3	2
1	0	0	3	2
1	0	0	3	2
1	0	0	3	2
1	0	0	3	2
1	0	0	3	2
1	0	0	3	2
1	0	0	3	2
1	0	0	3	2
1	0	0	3	2
1	0	0	3	2
1	0	0	3	2
1	0	0	3	2
1	0	0	3	2
1	0	0	3	2
1	0	0	3	2
1	0	0	3	2
1	0	0	3	2
1	0	0	3	2
1	0	0	3	2
1	0	0	3	2
1	0	0	3	2
1	0	0	3	2
1	0	0	3	2
1	0	0	3	2
1	0	0	3	2
1	0	0	3	2
1	0	0	3	2
1	0	0	3	2
1	0	0	3	2
1	0	0	3	2
1	0	0	3	2
1	0	0	3	2
1	0	0	3	2
1	0	0	3	2
1	0	0	3	2
1	0	0	3	2
1	0	0	3	2
1	0	0	3	2
1	0	0	3	2
1	0	0	3	2
1	0	0	3	2
1	0	0	3	2
1	0	0	3	2
1	0	0	3	2
1	0	0	3	2
1	0	0	3	2
1	0	0	3	2
1	0	0	3	2
1	0	0	3	2
1	0	0	3	2
1	0	0	3	2
1	0	0	3	2
1	0	0	3	2
1	0	0	3	2
1	0	0	3	2
1	0	0	3	2
1	0	0	3	2
1	0	0	3	2
1	0	0	3	2
1	0	0	3	2
1	0	0	3	2
1	0	0	3	2
1	0	0	3	2
1	0	0	3	2
1	0	0	3	2
1	0	0	3	2
1	0	0	3	2
1	0	0	3	2
1	0	0	3	2
1	0	0	3	2
1	0	0	3	2
1	0	0	3	2
1	0	0	3	2
1	0	0	3	2
1	0	0	3	2
1	0	0	3	2
1	0	0	3	2
1	0	0	3	2
1	0	0	3	2
1	0	0	3	2
1	0	0	3	2
1	0	0	3	2
1	0	0	3	2
1	0	0	3	2
1	0	0	3	2
1	0	0	3	2
1	0	0	3	2
1	1	1	3	1
1	1	1	3	1
1	1	1	3	1
1	1	1	3	1
1	1	0	3	1
1	1	1	3	1
1	1	0	3	1
1	1	0	3	1
1	1	1	3	1
1	1	0	3	1
1	1	1	3	1
1	1	1	3	1
1	1	1	3	1
1	1	0	3	1
1	1	0	3	1
1	1	1	3	1
1	1	0	3	1
1	1	1	3	1
1	1	0	3	1
1	1	1	3	1
1	1	1	3	1
1	1	0	3	1
1	1	0	3	1
1	1	0	3	1
1	1	0	3	1
1	1	1	3	1
1	1	0	3	1
1	1	0	3	1
1	1	1	3	1
1	1	0	3	1
1	1	1	3	1
1	1	1	3	1
1	1	0	3	1
1	1	1	3	1
1	1	1	3	1
1	1	0	3	1
1	1	1	3	1
1	1	0	3	1
1	1	0	3	1
1	1	1	3	1
1	1	1	3	1
1	1	1	3	1
1	1	0	3	1
1	1	0	3	1
1	1	0	3	1
1	1	0	3	1
1	1	1	3	1
1	1	0	3	1
1	1	0	3	1
1	1	0	3	1
1	1	1	3	1
1	1	0	3	1
1	1	0	3	1
1	1	0	3	1
1	1	1	3	1
1	1	0	3	1
1	1	0	3	1
1	1	1	3	1
1	1	0	3	1
1	1	1	3	1
1	1	1	3	1
1	1	1	3	1
1	1	1	3	1
1	1	0	3	1
1	1	1	3	1
1	1	1	3	1
1	1	0	3	1
1	1	1	3	1
1	1	0	3	1
1	1	0	3	1
1	1	0	3	2
1	1	0	3	2
1	1	0	3	2
1	1	0	3	2
1	1	1	3	2
1	1	0	3	2
1	1	1	3	2
1	1	0	3	2
1	1	0	3	2
1	1	1	3	2
1	1	1	3	2
1	1	1	3	2
1	1	0	3	2
1	1	1	3	2
1	1	1	3	2
1	1	0	3	2
1	1	0	3	2
1	1	0	3	2
1	1	1	3	2
1	1	0	3	2
1	1	0	3	2
1	1	0	3	2
1	1	0	3	2
1	1	0	3	2
1	1	0	3	2
1	1	0	3	2
1	1	0	3	2
1	1	1	3	2
1	1	1	3	2
1	1	1	3	2
1	1	1	3	2
1	1	0	3	2
1	1	1	3	2
1	1	0	3	2
1	1	0	3	2
1	1	1	3	2
1	1	0	3	2
1	1	0	3	2
1	1	0	3	2
1	1	1	3	2
1	1	0	3	2
1	1	1	3	2
1	1	1	3	2
1	1	1	3	2
1	1	0	3	2
1	1	0	3	2
1	1	1	3	2
1	1	0	3	2
1	1	0	3	2
1	1	0	3	2
1	1	0	3	2
1	1	0	3	2
1	1	0	3	2
1	1	0	3	2
1	1	1	3	2
1	1	1	3	2
1	1	0	3	2
1	1	0	3	2
1	1	1	3	2
1	1	0	3	2
1	1	0	3	2
1	1	0	3	2
1	1	0	3	2
1	1	0	3	2
1	1	1	3	2
1	1	0	3	2
1	1	0	3	2
1	1	0	3	2
1	1	0	3	2
1	1	1	3	2
1	1	0	3	2
1	1	1	3	2
1	0	0	4	1
1	0	0	4	1
1	0	0	4	1
1	0	0	4	1
1	0	0	4	1
1	0	0	4	1
1	0	0	4	1
1	0	0	4	1
1	0	0	4	1
1	0	0	4	1
1	0	0	4	1
1	0	0	4	1
1	0	0	4	1
1	0	0	4	1
1	0	0	4	1
1	0	0	4	1
1	0	0	4	1
1	0	0	4	1
1	0	0	4	1
1	0	0	4	1
1	0	0	4	1
1	0	0	4	1
1	0	0	4	1
1	0	0	4	1
1	0	0	4	1
1	0	0	4	1
1	0	0	4	1
1	0	0	4	1
1	0	0	4	1
1	0	0	4	1
1	0	0	4	1
1	0	0	4	1
1	0	0	4	1
1	0	0	4	1
1	0	0	4	1
1	0	0	4	1
1	0	0	4	1
1	0	0	4	1
1	0	0	4	1
1	0	0	4	1
1	0	0	4	1
1	0	0	4	1
1	0	0	4	1
1	0	0	4	1
1	0	0	4	1
1	0	0	4	1
1	0	0	4	1
1	0	0	4	1
1	0	0	4	1
1	0	0	4	1
1	0	0	4	1
1	0	0	4	1
1	0	0	4	1
1	0	0	4	1
1	0	0	4	1
1	0	0	4	1
1	0	0	4	1
1	0	0	4	1
1	0	0	4	1
1	0	0	4	1
1	0	0	4	1
1	0	0	4	1
1	0	0	4	1
1	0	0	4	1
1	0	0	4	1
1	0	0	4	1
1	0	0	4	1
1	0	0	4	1
1	0	0	4	1
1	0	0	4	1
1	0	0	4	1
1	0	0	4	1
1	0	0	4	1
1	0	0	4	1
1	0	0	4	1
1	0	0	4	1
1	0	0	4	1
1	0	0	4	1
1	0	0	4	1
1	0	0	4	1
1	0	0	4	1
1	0	0	4	1
1	0	0	4	1
1	0	0	4	1
1	0	0	4	1
1	0	0	4	1
1	0	0	4	1
1	0	0	4	1
1	0	0	4	1
1	0	0	4	1
1	0	0	4	1
1	0	0	4	1
1	0	0	4	1
1	0	0	4	1
1	0	0	4	1
1	0	0	4	1
1	0	0	4	1
1	0	0	4	1
1	0	0	4	1
1	0	0	4	1
1	0	0	4	1
1	0	0	4	1
1	0	0	4	1
1	0	0	4	1
1	0	0	4	1
1	0	0	4	1
1	0	0	4	1
1	0	0	4	1
1	0	0	4	1
1	0	0	4	1
1	0	0	4	1
1	0	0	4	1
1	0	0	4	1
1	0	0	4	1
1	0	0	4	1
1	0	0	4	1
1	0	0	4	1
1	0	0	4	1
1	0	0	4	1
1	0	0	4	1
1	0	0	4	1
1	0	0	4	1
1	0	0	4	1
1	0	0	4	1
1	0	0	4	1
1	0	0	4	1
1	0	0	4	1
1	0	0	4	1
1	0	0	4	1
1	0	0	4	1
1	0	0	4	1
1	0	0	4	1
1	0	0	4	1
1	0	0	4	1
1	0	0	4	1
1	0	0	4	1
1	0	0	4	1
1	0	0	4	1
1	0	0	4	1
1	0	0	4	1
1	0	0	4	1
1	0	0	4	1
1	0	0	4	1
1	0	0	4	1
1	0	0	4	1
1	0	0	4	1
1	0	0	4	1
1	0	0	4	1
1	0	0	4	1
1	0	0	4	1
1	0	0	4	1
1	0	0	4	1
1	0	0	4	1
1	0	0	4	1
1	0	0	4	1
1	0	0	4	1
1	0	0	4	1
1	0	0	4	1
1	0	0	4	1
1	0	0	4	1
1	0	0	4	1
1	0	0	4	1
1	0	0	4	1
1	0	0	4	1
1	0	0	4	1
1	0	0	4	1
1	0	0	4	1
1	0	0	4	1
1	0	0	4	1
1	0	0	4	1
1	0	0	4	1
1	0	0	4	1
1	0	0	4	1
1	0	0	4	1
1	0	0	4	1
1	0	0	4	1
1	0	0	4	1
1	0	0	4	1
1	0	0	4	1
1	0	0	4	1
1	0	0	4	1
1	0	0	4	1
1	0	0	4	1
1	0	0	4	1
1	0	0	4	1
1	0	0	4	1
1	0	0	4	1
1	0	0	4	1
1	0	0	4	1
1	0	0	4	1
1	0	0	4	1
1	0	0	4	1
1	0	0	4	1
1	0	0	4	1
1	0	0	4	1
1	0	0	4	1
1	0	0	4	1
1	0	0	4	1
1	0	0	4	1
1	0	0	4	1
1	0	0	4	1
1	0	0	4	1
1	0	0	4	1
1	0	0	4	1
1	0	0	4	1
1	0	0	4	1
1	0	0	4	1
1	0	0	4	1
1	0	0	4	1
1	0	0	4	1
1	0	0	4	1
1	0	0	4	1
1	0	0	4	1
1	0	0	4	1
1	0	0	4	1
1	0	0	4	1
1	0	0	4	1
1	0	0	4	1
1	0	0	4	1
1	0	0	4	1
1	0	0	4	1
1	0	0	4	1
1	0	0	4	1
1	0	0	4	1
1	0	0	4	1
1	0	0	4	1
1	0	0	4	1
1	0	0	4	1
1	0	0	4	1
[truncated: 5,066 more rows]
